# Supplementary material for: Real Time QRS Detection Based on M-ary Likelihood Ratio Test on the DFT Coefficients
Source: PLoS One. 2014 Oct 30;9(10):e110629. doi: 10.1371/journal.pone.0110629 (PMC4214710; doi:10.1371/journal.pone.0110629)
Supplement: Appendix S1 — (TEX) [file pone.0110629.s001.tex]

% Template for PLoS
% Version 1.0 January 2009
%
% To compile to pdf, run:
% latex plos.template
% bibtex plos.template
% latex plos.template
% latex plos.template
% dvipdf plos.template

\documentclass[10pt]{article}

% amsmath package, useful for mathematical formulas
\usepackage{amsmath}
% amssymb package, useful for mathematical symbols
\usepackage{amssymb}

% graphicx package, useful for including eps and pdf graphics
% include graphics with the command \includegraphics
\usepackage{graphicx}

% cite package, to clean up citations in the main text. Do not remove.
\usepackage{cite}

\usepackage{color} 

% Use doublespacing - comment out for single spacing
\usepackage{setspace} 
\doublespacing


% Text layout
\topmargin 0.0cm
\oddsidemargin 0.5cm
\evensidemargin 0.5cm
\textwidth 16cm 
\textheight 21cm

% Bold the 'Figure #' in the caption and separate it with a period
% Captions will be left justified
\usepackage[labelfont=bf,labelsep=period,justification=raggedright]{caption}

% Use the PLoS provided bibtex style
\bibliographystyle{plos2009}

% Remove brackets from numbering in List of References
\makeatletter
\renewcommand{\@biblabel}[1]{\quad#1.}
\makeatother


% Leave date blank
\date{}

\pagestyle{myheadings}
%% ** EDIT HERE **


%% ** EDIT HERE **
%% PLEASE INCLUDE ALL MACROS BELOW

%% END MACROS SECTION

\begin{document}

% Title must be 150 characters or less
\begin{flushleft}
{\Large
\textbf{Appendix: Calculation of $p(\mathbf{h})$}
}
\end{flushleft}

In order to evaluate the LRT in Equation (13) we need to compute the \emph{a priori} probabilities of the states $\mathbf{P}_k$. Among all the $2^{2L+1}$ possible hypotheses on the observation window of size $2L+1$ only a few of them could be observed due to the shape of the incoming ECG signal. In particular we assume that the length of the observation window is reduced enough so two QRS complexes do not occur within the buffer (small observation window approximation).\\
\emph{Case $Q\geq L$: }
The probability of the \textbf{h} hypotheses with any transition is easily obtained as the number $K$ of QRS blocks in the data sample divided by the total number of frames $F$, that is, the probability of
QRS segments $\phi= K/F$. For the hypothesis \textbf{h} = $\mathbf{1}$, the number of cases is equal to the number of QRS frames $S$ minus the number of all the situations corresponding to transitional
hypotheses assuming a 1 hypothesis in the analysis window ($2(L-r)$ per QRS block, where $r$ is the radius of the closed ball $\mathfrak{B}_r(L+1)$), that is,

\begin{equation}
p(\textbf{h})=[S-2(L-r)K]/F=\rho-2(L-r)\phi
\end{equation}

In a similar way, for \textbf{h} = $\mathbf{0}$, $p(\textbf{h})=$ $[(F-S)-2(L+r)K]/F=$
$1-\rho-2(L+r)\phi$. Thus, the set of probabilities yields:

\begin{equation*}
p(\mathbf{h})=\begin{cases} \phi           &;\, \begin{split}
\mathbf{h}\in\mathbf{H} \wedge \mathbf{h} \ne \mathbf{0}
\wedge \, \mathbf{h} \ne \mathbf{1}
\end{split} \\
\rho-2(L-r)\phi     &;\, \mathbf{h} = \mathbf{1}\\
(1-\rho)-2(L+r)\phi &;\, \mathbf{h} = \mathbf{0} \\
0               &;\, \mathbf{h}\notin\mathbf{H}
\end{cases}
\end{equation*}

where $\rho\equiv S/F$ is the \emph{a priori} probability of the QRS frames. The set of hypotheses can be described as a $2(2L+1)\times(2L+1)$ Hankel matrix, so that each row identifies a global hypothesis as shown in the following.

\subsubsection*{Examples}
Let assume $L=1<Q=2$, $\mathfrak{B}_0[L+1]$ and the buffer $\mathbf{\widehat{X}}$ with associated hypotheses $\hat{\mathbf{h}}$:
\begin{gather}
\hat{\mathbf{h}}= \{...00011111000...\}
\end{gather}
The selected observation window shows $F=11$, $S=5$ frames and $K=1$ QRS segments. The set of hypotheses are given by:
\begin{equation*}
\begin{array}{c}
\mathbf{H}= \left[
\begin{array}{c}
\mathbf{H}_1     \\
\mathbf{H}_0      \\
\end{array}
\right];
\mathbf{H}_1= \left[
\begin{array}{ccc}
0      & 1      &   1 \\
1      & 1      &   1 \\
1      & 1      &   0 \\
\end{array}
\right];
\mathbf{H}_0= \left[
\begin{array}{ccc}
0      & 0      &   0 \\
0      & 0      &   1 \\
1      & 0      &   0 \\
\end{array}
\right]
\end{array}
\end{equation*}

\emph{Case $Q< L$: } Short time duration waveforms such as the QRS complexes require a model that handles the possibility of more than one transition. Thus, if $L>Q$ the hypothesis \textbf{h} = $\mathbf{1}$ is not present in the observation window and its probability is null. The rest of probabilities are defined by the following relation:
\begin{equation}
p(\mathbf{h})=\begin{cases} \phi            &;\, \begin{split}
\mathbf{h}\in\mathbf{H} \wedge \mathbf{h} \ne \mathbf{0}
\end{split} \\
(1-\rho)-2(L+r)\phi &;\, \mathbf{h} = \mathbf{0} \\
0               &;\, \mathbf{h}\notin\mathbf{H}
\end{cases}
\label{eq:PRIORS2}
\end{equation}
In addition, as the selection criteria considers $\mathfrak{B}_r[L+1]$, the $[2(Q+L+1)]\times (2L+1)$ Hankel matrix of hypotheses is\footnote{Represented in two columns for clarity reasons}:
\begin{equation}\label{eq:states1}
\mathbf{H}= \left[
\begin{array}{ccccccc}
0      & 0      & \cdots & 0      & \cdots & 0      & 0      \\
0      & 0      & \cdots & 0      & \cdots & 0      & 1      \\
0      & 0      & \cdots & 0      & \cdots & 1      & 1      \\
\vdots & \vdots & \vdots & \vdots & \vdots & \vdots & \vdots \\
0      & 0      & \cdots & 1      & \cdots & 1      & 1      \\
&        &        & \leftarrow      & 2Q+1      &       & \rightarrow     \\
\end{array}
\right]
\left[
\begin{array}{ccccccc}
0      & \cdots     & 1  & 1      & \cdots & 1      & 0      \\
\vdots & \vdots & \vdots & \vdots & \vdots & \vdots & \vdots \\
1      & 1      & \cdots & 1      & \cdots & 0      & 0      \\
\vdots & \vdots & \vdots & \vdots & \vdots & \vdots & \vdots \\
1      & 1      & \cdots & 0      & \cdots & 0      & 0      \\
1      & 0      & \cdots & 0      & \cdots & 0      & 0      \\
\end{array}
\right]
\end{equation}
As shown in (\ref{eq:states1}) the number of states in $\mathbf{H}_1$ is $2(Q-r)+1$ and in $\mathbf{H}_0$ is $2(L+r)+1$. 

Now, let assume $L=2>Q=1$ and $\mathfrak{B}_1[L+1]$, thus:

\begin{equation*}
\mathbf{H}= \left[
\begin{array}{c}
\mathbf{H}_1     \\
\mathbf{H}_0      \\
\end{array}
\right];
\mathbf{H}_1= \left[
\begin{array}{ccccc}
0      & 1      &   1 & 1 & 0 \\
\end{array}
\right];
\mathbf{H}_0= \left[
\begin{array}{ccccc}
0      & 0      &   0 &  0 & 0\\
0      & 0      &   0 &  0& 1\\
0      & 0      &   0 &  1&1\\
0      & 0      &   1 &  1&1\\
1      & 1      &   1 &  0&0\\
1      & 1      &   0 &  0&0\\
1      & 0      &   0 &  0&0\\
\end{array}
\right]
\end{equation*}


\end{document}
